# Supplementary material for: Structure and Dynamics in the ATG8 Family From Experimental to Computational Techniques
Source: Front Cell Dev Biol. 2020 Jun 10;8:420. doi: 10.3389/fcell.2020.00420 (PMC7297954; doi:10.3389/fcell.2020.00420)
Supplement: DATA SHEET S1 — Full list of abbreviations used in the text. [file Data_Sheet_1.XLSX]

## Sheet: Sheet2
ALFY	utophagy-linked FYVE protein
AMBER	Assisted Model Building with Energy Refinement
AMBRA1	Autophagy/beclin-1 regulator 1
ank	Ankyrin-repeat protein
AP2A1	Adaptor Related Protein Complex 2 Subunit Alpha 1
ATG	autophagy-related
ATXN3	ataxin 3
Bcl2l13	BCL2-like protein 13
BNIP3	BCL2/adenovirus E1B 19kDa interacting protein 3
BORC	BLOC-one-related complex
BRUCE	BIR repeat containing ubiquitin-conjugating enzyme
c-Cbl	Casitas B-lineage lymphoma
CCPG1	Cell Cycle Progression 1
CHARM22	Chemistry at Harvard Macromolecular Mechanics 22
CSNK2	casein kinase 2
DVL2	Dishevelled Segment Polarity Protein 2
EGCG	epigallocatechin gallate
EPN	Epsin
FAM134B	family with sequence similarity 134, member B
FIP200	focal adhesion kinase family-interacting protein of 200 kDa
FKBP8	FK506-binding protein 8
FLCN	Folliculin
FUNDC1	FUN14 domain containing 1
FYCO1	FYVE And Coiled-Coil Domain Containing 1
GABARAP	GABA type A receptor-associated protein
GABARAPL1/2	GABA type A receptor-associated protein-like 1/2
GIM	GABARAPs Interacting Motif
GROMOS	Groningen Molecular Simulation
HP	hydrophobic pocket
IRGM	Immunity-related GTPase family M
JMY	Junction Mediating And Regulatory Protein
KBTBD6/7	Kelch Repeat And BTB Domain Containing 6/7
KXD1	KxDL Motif Containing 1
LGG1	LC3, GABARAP and GATE-16 family 1
LIR	LC3 interacting region
MAP1LC3A–C/LC3A–C	microtubule associated protein 1 light chain 3a–g
MAPK15	mitogen-activated protein kinase 15
MAVS	Mitochondrial antiviral-signaling protein
MD	Molecular Dynamics
MURF2B	Muscle RING-Finger Protein 2 B
NBR1	Neighbor of BRCA1 gene 1
NDP/CALCOCO	nuclear dot protein/calcium binding and coiled-coil domain
NEDD4	neural precursor cell expressed developmentally down-regulated protein 4
NIX/BNIP3L	BCL2/adenovirus E1B 19-kDa interacting protein 3-like
NLRX1	NLR Family Member X1
NMR	nuclear magnetic resonance spectroscopy
NOE	Nuclear Overhauser effect
NUFIP1	Nuclear fragile X mental retardation-interacting protein 1
OATL1	Ornithine Aminotransferase-Like 1
OPTN	Optineurin
PCM1	Pericentriolar material 1
PDB	Protein Data Bank
PE	phosphatidylethanolamine
PEBP1	phosphatidylethanolamine-binding protein 1
PHB2	Prohibitin 2
PI(3)P	phosphatidylinositol at position 3
PIK3C3/VPS34	Phosphatidylinositol 3-kinase catalytic subunit type 3
PINK1	PTEN induced putative kinase 1
PLEKHM	pleckstrin homology domain-containing family M
PLM	Promyelocytic Leukemia
pVHL	von Hippel-Lindau protein
RACK1	Receptor of activated protein C kinase
ROS	reactive oxygen species
SEC	secretory protein
Spred2	Sprouty Related EVH1 Domain Containing 2
SQSTM1/P62	Sequestosome 1
STBD	starch-binding domain containing protein
Stx17	Syntaxin 17
TAX1BP	Tax1 binding protein
TBC1D5/9	TBC1 Domain Family Member 5/9
TECPR2	Tectonin Beta-Propeller Repeat Containing 2
TP53INP1	Tumor Protein P53 Inducible Nuclear Protein 1
TR-FRET	Time-resolved fluorescence energy transfer
TRAF6	TNF receptor associated factor 6
TRIM5a	tripartite motif-containing 5a
TX264	Testis-expressed protein 264
uba5	ubiquitin-like modifier activating enzyme 5
UBE2E3	Ubiquitin Conjugating Enzyme E2 E3
UBL	ubiquitin like core
UFM1	Ubiquitin-fold modifier 1
ULK1	Unc51-like kinase 1
UVRAG	UV radiation resistance associated
VCP	valosin-containing protein
WDR81	WD Repeat Domain 81
WIPI	WD-repeat protein interacting with phosphoinositides
